# Supplementary material for: Comparison of the Metastasis Predictive Potential of mRNA and Long Non-Coding RNA Profiling in Systemically Untreated Breast Cancer
Source: Cancers (Basel). 2021 Sep 29;13(19):4907. doi: 10.3390/cancers13194907 (PMC8508163; doi:10.3390/cancers13194907)
Supplement: Supplementary file 1 [file cancers-13-04907-s001.zip]

Archive with 1 entries (1 files):
- cancers-1234075-supplementary.xlsx
