# Supplementary material for: Comparison of the Metastasis Predictive Potential of mRNA and Long Non-Coding RNA Profiling in Systemically Untreated Breast Cancer
Source: Cancers (Basel). 2021 Sep 29;13(19):4907. doi: 10.3390/cancers13194907 (PMC8508163; doi:10.3390/cancers13194907)
Supplement: Supplementary file 1 [file cancers-13-04907-s001.zip › cancers-1234075-supplementary.xlsx]

## Sheet: Description
Supplementary Tables for "Comparison of the metastasis predictive potential of mRNA and long non-coding RNA profiling in systemically untreated breast cancer".

## Sheet: Significant_mRNAs (S1)
Gene Symbol	Ensemble ID	Log Fold Change	P-value	FDR
DHRS4L2	ENSG00000187630	-0.736957	1.57e-07	0.00331507
LOC728903	NA	-0.907786	3.21e-07	0.00331507
RPL9	ENSG00000163682	-0.899328	5.51e-07	0.00331507
SIK3	ENSG00000160584	-0.790781	6.07e-07	0.00331507
THYN1	ENSG00000151500	-0.732726	1.76e-06	0.00608839
RACGAP1P	ENSG00000257331	0.792232	1.92e-06	0.00608839
CAAP1	ENSG00000120159	-0.743152	1.95e-06	0.00608839
LOC401233	NA	0.742479	2.32e-06	0.00634757
PODXL	ENSG00000128567	-0.761496	4.38e-06	0.0089539
BAG1	ENSG00000107262	-0.869928	4.55e-06	0.0089539
FAM187B	ENSG00000177558	1.0357	4.8e-06	0.0089539
LOC100288911	NA	-0.953179	4.92e-06	0.0089539
LOC100129722	NA	0.684304	6.89e-06	0.0111929
ZNF816-ZNF321P	ENSG00000221874	0.726221	7.3e-06	0.0111929
VPS13A	ENSG00000197969	-0.651883	7.68e-06	0.0111929
PPP1R11	ENSG00000204619	0.636189	1.1e-05	0.0150413
ABCA11P	ENSG00000251595	-0.631262	1.29e-05	0.0164013
SYDE1	ENSG00000105137	0.839473	1.4e-05	0.0164013
NTRK2	ENSG00000148053	-1.4152	1.43e-05	0.0164013
ASB16-AS1	ENSG00000267080	0.732949	1.61e-05	0.0165343
LOC100131150	NA	0.643431	1.66e-05	0.0165343
RPL36A	ENSG00000241343	-0.695824	1.66e-05	0.0165343
ZNF25	ENSG00000175395	-0.650527	1.87e-05	0.0177564
SLC12A8	ENSG00000221955	0.585181	2.03e-05	0.0184823
LOC339290	NA	-0.712285	2.28e-05	0.0192198
MROH6	ENSG00000204839	0.855273	2.36e-05	0.0192198
MAP3K8	ENSG00000107968	-0.692666	2.37e-05	0.0192198
RAB1B	ENSG00000174903	0.485388	2.75e-05	0.0214758
DESI2	ENSG00000121644	0.688396	3.06e-05	0.0226142
RNA28S5	NA	0.602759	3.17e-05	0.0226142
KHNYN	ENSG00000100441	-0.803742	3.22e-05	0.0226142
TRMT9B	ENSG00000250305	-0.537832	3.33e-05	0.0226142
EEF1AKMT1	ENSG00000150456	-0.770781	3.41e-05	0.0226142
RPP25L	ENSG00000164967	-0.651842	3.66e-05	0.0235582
RAI2	ENSG00000131831	-0.527068	3.86e-05	0.024082
GMCL1	ENSG00000087338	0.616265	4.02e-05	0.0242509
LOC100129250	NA	-0.638137	4.11e-05	0.0242509
CLIC3	ENSG00000169583	0.594349	4.4e-05	0.0253263
OGT	ENSG00000147162	-0.626898	4.83e-05	0.02709
SLC16A11	ENSG00000174326	-0.647117	5.16e-05	0.028192
ZNF672	ENSG00000171161	0.637687	5.53e-05	0.0294747
TOX4	ENSG00000092203	-0.480753	5.89e-05	0.0299779
ELL	ENSG00000105656	0.699062	6e-05	0.0299779
BCL2	ENSG00000171791	-0.657959	6.03e-05	0.0299779
RPP25	ENSG00000178718	0.663346	6.54e-05	0.031031
SNHG10	ENSG00000247092	-0.52559	6.67e-05	0.031031
HELZ2	ENSG00000130589	0.752794	6.77e-05	0.031031
C20orf144	ENSG00000149609	-0.573348	6.88e-05	0.031031
ZNF2	ENSG00000275111	0.580228	7.06e-05	0.031031
MMP14	ENSG00000157227	0.527208	7.1e-05	0.031031
TIMM29	ENSG00000142444	0.767789	7.37e-05	0.0316028
RRH	ENSG00000180245	0.64969	7.59e-05	0.0317249
LOC100131053	NA	-0.651393	7.69e-05	0.0317249
FN1	ENSG00000115414	0.577139	7.98e-05	0.0322647
TOP2A	ENSG00000131747	0.717832	8.12e-05	0.0322647
MEA1	ENSG00000124733	0.72098	8.66e-05	0.0334754
PPARD	ENSG00000112033	0.627193	9e-05	0.0334754
RBBP8	ENSG00000101773	-0.726406	9.24e-05	0.0334754
RNF187	ENSG00000168159	0.58599	9.28e-05	0.0334754
MLLT10	ENSG00000078403	-0.746016	9.34e-05	0.0334754
TCL1B	ENSG00000213231	0.72385	9.41e-05	0.0334754
LOC100133161	NA	0.522647	9.5e-05	0.0334754
TIPRL	ENSG00000143155	0.546198	0.000101081	0.0350452
TYW3	ENSG00000162623	-0.70239	0.000102612	0.0350452
ZNF687	ENSG00000143373	0.621969	0.000105133	0.0353539
MAN2A2	ENSG00000196547	-0.609811	0.000111477	0.0363081
ZCWPW1	ENSG00000078487	-0.720492	0.000113228	0.0363081
NMNAT1	ENSG00000173614	-0.632284	0.000114052	0.0363081
LOC100132292	NA	0.667455	0.000116291	0.0363081
NUDT2	ENSG00000164978	-0.726522	0.000117256	0.0363081
ZNF177	ENSG00000188629	-0.525344	0.000118216	0.0363081
LOC100128333	NA	0.793359	0.000119599	0.0363081
ASTN1	ENSG00000152092	-0.772926	0.000123822	0.0366954
MMP11	ENSG00000099953	0.662158	0.000124232	0.0366954
NPY6R	ENSG00000226306	-0.748917	0.000127164	0.0370607
RNF144B	ENSG00000137393	0.618456	0.00013088	0.0374918
SDC1	ENSG00000115884	0.62441	0.000133368	0.0374918
VPS37C	ENSG00000167987	0.619974	0.000133789	0.0374918
PDZK1	ENSG00000174827	-0.541299	0.000136772	0.0378426
TROAP	ENSG00000135451	0.514742	0.000144388	0.0394505
CYYR1	ENSG00000166265	-0.691216	0.000148145	0.0397317
R3HDM4	ENSG00000198858	0.529794	0.000149053	0.0397317
SLC22A31	ENSG00000259803	0.554996	0.00015281	0.0401716
TK1	ENSG00000167900	0.579917	0.000154379	0.0401716
TAB2	ENSG00000055208	0.607417	0.000158753	0.0408237
CNN2	ENSG00000064666	0.485853	0.000163484	0.0415515
TLCD5	ENSG00000181264	-0.55089	0.000167871	0.0419276
MED13L	ENSG00000123066	-0.537698	0.000169537	0.0419276
SCARF2	ENSG00000244486	0.569695	0.000170718	0.0419276
GPRASP1	ENSG00000198932	-0.540206	0.000174094	0.0419574
ELK4	ENSG00000158711	0.593357	0.000174678	0.0419574
C20orf202	ENSG00000215595	-0.844129	0.000179095	0.0425506
CNIH4	ENSG00000143771	0.531294	0.000187047	0.043962
OR5AP2	ENSG00000172464	-0.541179	0.000194226	0.0441473
TAAR2	ENSG00000146378	0.78407	0.000195418	0.0441473
ZFPL1	ENSG00000162300	0.608949	0.000196072	0.0441473
BGN	ENSG00000182492	0.531907	0.0001961	0.0441473
CXXC5	ENSG00000171604	0.497379	0.000197934	0.0441473
NBR1	ENSG00000188554	-0.559551	0.000201053	0.0442557
SBNO2	ENSG00000064932	0.610085	0.00020425	0.0442557
ZNF765	ENSG00000196417	0.404297	0.000206472	0.0442557
GAREM1	ENSG00000141441	0.558856	0.000213648	0.0442557
RALGPS2	ENSG00000116191	0.437384	0.000213929	0.0442557
SPHKAP	ENSG00000153820	-0.855779	0.000216382	0.0442557
BRK1	ENSG00000254999	0.434727	0.000217274	0.0442557
SMARCA2	ENSG00000080503	-0.556127	0.000217457	0.0442557
OR10A5	ENSG00000166363	0.716588	0.000217671	0.0442557
PKMYT1	ENSG00000127564	0.455282	0.000219245	0.0442557
IMMT	ENSG00000132305	0.596906	0.000224256	0.0442557
KRTAP19-5	ENSG00000186977	0.619561	0.000224475	0.0442557
MICU2	ENSG00000165487	-0.64699	0.000224741	0.0442557
EIF4E2	ENSG00000135930	0.606955	0.000227982	0.044351
OR13C9	ENSG00000136839	-0.799613	0.000229283	0.044351
AHCTF1	ENSG00000153207	0.613817	0.000233376	0.0447468
MUC8	NA	0.619226	0.000240287	0.0456712
CKAP2L	ENSG00000169607	0.414884	0.000243924	0.0459628
MRPL55	ENSG00000162910	0.609382	0.000251106	0.0466455
DHRS4-AS1	ENSG00000215256	-0.449053	0.000251815	0.0466455
DNAH1	ENSG00000114841	-0.653871	0.000255761	0.0469783
TRMO	ENSG00000136932	-0.439483	0.000267293	0.0470899
RBM5	ENSG00000003756	-0.5643	0.000268363	0.0470899
ZSWIM6	ENSG00000130449	-0.607681	0.000268698	0.0470899
NOBOX	ENSG00000106410	0.528594	0.000269589	0.0470899
KRTAP10-6	ENSG00000188155	0.624914	0.000271363	0.0470899
NEUROG3	ENSG00000122859	0.625917	0.000272153	0.0470899
LCE1D	ENSG00000172155	0.568524	0.000276208	0.0470899
CYP4F12	ENSG00000186204	-0.619966	0.000278754	0.0470899
NCKAP5L	ENSG00000167566	0.565658	0.000278781	0.0470899
CHMP6	ENSG00000176108	0.578389	0.000281862	0.0470899
PRRC2A	ENSG00000204469	0.499753	0.000283913	0.0470899
SLC38A5	ENSG00000017483	0.645143	0.000284346	0.0470899
ZNF662	ENSG00000182983	-0.614117	0.000284375	0.0470899
SUSD2	ENSG00000099994	0.565395	0.000287754	0.0471831
MTERF2	ENSG00000120832	-0.526784	0.000289255	0.0471831
PLEKHG6	ENSG00000008323	0.65795	0.000297487	0.0479276
ACBD7	ENSG00000176244	0.642723	0.000300573	0.0479276
PHLPP1	ENSG00000081913	-0.568447	0.000301808	0.0479276
MYLK4	ENSG00000145949	-0.680497	0.000306537	0.0479276
CDCA3	ENSG00000111665	0.505293	0.000306762	0.0479276
MTNR1B	ENSG00000134640	0.618054	0.000306975	0.0479276
SHROOM1	ENSG00000164403	0.623164	0.000311156	0.0479795
LKAAEAR	ENSG00000171695	0.757585	0.000311698	0.0479795
FITM1	ENSG00000139914	-0.500405	0.000316937	0.0484448
C20orf204	ENSG00000196421	0.691758	0.000325037	0.0490018
SLC16A9	ENSG00000165449	-0.605139	0.000325065	0.0490018
SMU1	ENSG00000122692	-0.574419	0.000333445	0.049457
RERG	ENSG00000134533	-0.457091	0.000334552	0.049457
LRRC66	ENSG00000188993	-0.729452	0.000335982	0.049457
SLC15A3	ENSG00000110446	0.522569	0.000338236	0.049457
RPS17	ENSG00000182774	-0.712925	0.000339398	0.049457
FTO	ENSG00000140718	-0.72027	0.000344452	0.049848
LOC284630	NA	-0.611657	0.000352579	0.049848
GINS1	ENSG00000101003	0.429852	0.000353916	0.049848
MYO1D	ENSG00000176658	0.606562	0.000354058	0.049848
C19orf18	ENSG00000177025	-0.499775	0.000357522	0.049848
GP9	ENSG00000169704	0.672729	0.000359693	0.049848
CCDC142	ENSG00000135637	0.734233	0.000361792	0.049848
GNAO1	ENSG00000087258	-1.05645	0.000362921	0.049848
NME5	ENSG00000112981	-0.494506	0.000363601	0.049848
NOL8	ENSG00000198000	-0.534729	0.000364886	0.049848

## Sheet: Annotated_sig_lncRNAs (S2)
Index	Probes	Log Fold Change	P-value	FDR	Ensembl_Gene_ID	Entrez_Gene_ID
4259	A_19_P00330549	1.01274	1.81e-06	0.00742021	NA	NA
4140	A_19_P00329941	0.720052	3.45e-06	0.00742021	NA	NA
1085	A_19_P00318685	0.791505	3.91e-06	0.00742021	NA	NA
3530	A_19_P00327060	0.871798	4.44e-06	0.00742021	NA	NA
2612	A_19_P00322856	-0.651335	4.67e-06	0.00742021	ENSG00000237765	285550
1536	A_19_P00320033	0.778997	5.38e-06	0.00742021	ENSG00000245532	283131
4590	A_19_P00332187	0.551023	1.53e-05	0.0172337	NA	NA
732	A_19_P00317610	0.537387	1.71e-05	0.0172337	ENSG00000224271	284930
4346	A_19_P00331013	0.660705	2.29e-05	0.0172337	NA	NA
3037	A_19_P00324585	-0.634247	2.38e-05	0.0172337	NA	NA
3874	A_19_P00328649	0.55467	2.47e-05	0.0172337	NA	NA
6786	A_19_P00808007	0.698123	2.5e-05	0.0172337	NA	NA
1936	A_19_P00321171	0.718155	3.02e-05	0.0192222	NA	NA
8264	A_19_P00813571	0.432984	3.31e-05	0.0195762	ENSG00000214009	NA
2646	A_19_P00322929	-0.610555	4.03e-05	0.0200827	ENSG00000251580	NA
4186	A_19_P00330157	1.00117	4.2e-05	0.0200827	NA	NA
7532	A_19_P00810815	-0.588748	4.69e-05	0.0200827	NA	NA
784	A_19_P00317773	-0.646646	4.78e-05	0.0200827	ENSG00000224078	NA
3080	A_19_P00324814	-0.524179	4.88e-05	0.0200827	ENSG00000225470	554203
4834	A_19_P00800627	0.865176	5.09e-05	0.0200827	NA	NA
3945	A_19_P00328967	0.71743	5.68e-05	0.0200827	NA	NA
5835	A_19_P00804368	0.945553	5.78e-05	0.0200827	ENSG00000287308	NA
726	A_19_P00317590	0.654516	6.18e-05	0.0200827	ENSG00000169783	84894
6150	A_19_P00805559	0.552487	6.18e-05	0.0200827	NA	NA
2225	A_19_P00321919	0.397599	6.34e-05	0.0200827	ENSG00000224271	284930
179	A_19_P00315986	-0.624949	6.46e-05	0.0200827	ENSG00000228649	109729180
6736	A_19_P00807827	0.745891	6.55e-05	0.0200827	NA	NA
2647	A_19_P00322930	-0.566084	6.91e-05	0.0202533	ENSG00000251580	NA
3847	A_19_P00328518	0.607552	7.17e-05	0.0202533	NA	NA
7983	A_19_P00812492	0.550974	7.89e-05	0.0202533	NA	NA
7899	A_19_P00812229	0.596201	7.95e-05	0.0202533	NA	NA
6366	A_19_P00806396	-0.459523	8.06e-05	0.0202533	NA	NA
412	A_19_P00316650	0.759371	8.22e-05	0.0202533	ENSG00000128918	8854
885	A_19_P00318091	-0.51677	8.32e-05	0.0202533	ENSG00000214870	NA
2868	A_19_P00323872	0.881829	9.31e-05	0.0220127	NA	NA
459	A_19_P00316786	0.646764	9.88e-05	0.0227119	NA	NA
254	A_19_P00316219	-0.560605	0.000103124	0.0230557	ENSG00000251580	NA
3020	A_19_P00324518	0.614529	0.000107729	0.0230557	NA	NA
5002	A_19_P00801260	0.563486	0.000109646	0.0230557	NA	NA
2164	A_19_P00321765	0.568172	0.000113963	0.0230557	ENSG00000223546	NA
4323	A_19_P00330855	0.836457	0.000114956	0.0230557	NA	NA
4554	A_19_P00331954	0.664639	0.000117147	0.0230557	NA	NA
6368	A_19_P00806398	0.699115	0.000119763	0.0230557	NA	NA
4864	A_19_P00800732	0.600521	0.000127587	0.0236006	NA	NA
3266	A_19_P00325794	0.680744	0.000131897	0.0236006	ENSG00000223519	NA
8111	A_19_P00812941	0.721438	0.000131916	0.0236006	ENSG00000164023	166929
3818	A_19_P00328344	0.530691	0.000133997	0.0236006	NA	NA
177	A_19_P00315977	0.607609	0.000142038	0.0244957	NA	NA
3057	A_19_P00324666	0.779537	0.000151632	0.0255647	NA	NA
3482	A_19_P00326845	-0.611131	0.000154413	0.0255647	NA	NA
2276	A_19_P00322074	0.6216	0.000158637	0.0257489	NA	NA
8267	A_19_P00813584	0.580125	0.000185932	0.029599	ENSG00000231881	NA
3345	A_19_P00326185	0.676128	0.000196122	0.0304927	NA	NA
1977	A_19_P00321266	0.583857	0.000198914	0.0304927	ENSG00000223546	NA
3260	A_19_P00325768	-0.459577	0.000209643	0.0315532	NA	NA
425	A_19_P00316684	0.798099	0.00021397	0.0316293	NA	NA
1651	A_19_P00320374	-0.586766	0.000220503	0.0317958	ENSG00000272871	NA
460	A_19_P00316792	-0.586956	0.000229347	0.0317958	NA	NA
5031	A_19_P00801368	-0.761781	0.000229428	0.0317958	NA	NA
5072	A_19_P00801512	0.659551	0.00023046	0.0317958	NA	NA
6647	A_19_P00807502	-0.557471	0.000235449	0.0319516	NA	NA
4078	A_19_P00329678	0.641433	0.000246115	0.0325422	NA	NA
7331	A_19_P00810080	0.520886	0.000254897	0.0325422	NA	NA
556	A_19_P00317077	0.71101	0.000256763	0.0325422	NA	NA
88	A_19_P00315717	-0.528371	0.000259452	0.0325422	ENSG00000237765	285550
4475	A_19_P00331564	0.719493	0.000263355	0.0325422	NA	NA
4307	A_19_P00330778	0.456997	0.000267768	0.0325422	NA	NA
3536	A_19_P00327094	0.681941	0.000270201	0.0325422	NA	NA
4682	A_19_P00800097	0.701688	0.000272975	0.0325422	NA	NA
988	A_19_P00318413	-0.578297	0.000275182	0.0325422	ENSG00000251095	NA
4722	A_19_P00800214	0.773442	0.000279583	0.0325971	NA	NA
4789	A_19_P00800449	0.697407	0.000291936	0.0335321	NA	NA
5839	A_19_P00804388	-0.589136	0.000295704	0.0335321	NA	NA
1495	A_19_P00319896	-0.59291	0.000302616	0.0338521	ENSG00000272871	NA
4754	A_19_P00800311	-0.462403	0.000308692	0.0340714	NA	NA
2297	A_19_P00322129	0.56929	0.000322051	0.0347275	ENSG00000224271	284930
89	A_19_P00315718	-0.505217	0.000323027	0.0347275	ENSG00000288606	NA
7789	A_19_P00811843	0.608917	0.000347156	0.0349804	ENSG00000134909	9743
7342	A_19_P00810135	0.653207	0.000347242	0.0349804	NA	NA
6532	A_19_P00807009	0.768451	0.000349908	0.0349804	NA	NA
2808	A_19_P00323553	0.549614	0.000355772	0.0349804	NA	NA
6021	A_19_P00805092	0.70457	0.000360182	0.0349804	NA	NA
2155	A_19_P00321743	-0.633958	0.000363157	0.0349804	ENSG00000267279	NA
7004	A_19_P00808803	0.564306	0.000364842	0.0349804	NA	NA
6221	A_19_P00805814	0.484365	0.000367434	0.0349804	NA	NA
2322	A_19_P00322184	0.639371	0.000368284	0.0349804	ENSG00000233901	100506119
2910	A_19_P00324053	0.692477	0.000371236	0.0349804	ENSG00000234473	NA
6074	A_19_P00805268	0.82324	0.000375106	0.0349804	NA	NA
6590	A_19_P00807256	-0.51239	0.000376088	0.0349804	NA	NA
5348	A_19_P00802549	0.594548	0.000382582	0.0350508	ENSG00000157306	NA
2599	A_19_P00322829	0.572297	0.000389183	0.0350508	ENSG00000086758	10075
576	A_19_P00317149	0.79864	0.000389915	0.0350508	NA	NA
5178	A_19_P00801944	-0.657165	0.000394123	0.0350508	ENSG00000197083	NA
7510	A_19_P00810737	0.796705	0.000398015	0.0350508	NA	NA
3613	A_19_P00327437	0.666668	0.00041032	0.035754	NA	NA
3383	A_19_P00326417	0.613085	0.000419625	0.0361839	NA	NA
3378	A_19_P00326400	-0.635857	0.000437166	0.0373078	ENSG00000240796	NA
4065	A_19_P00329593	0.604979	0.000445267	0.037386	NA	NA
6265	A_19_P00805975	0.795748	0.000447115	0.037386	NA	NA
6450	A_19_P00806737	-0.575504	0.000458234	0.0377484	ENSG00000099810	4507
5981	A_19_P00804950	-0.500836	0.000462682	0.0377484	NA	NA
992	A_19_P00318422	0.501589	0.000465778	0.0377484	ENSG00000286078	NA
1360	A_19_P00319503	0.611854	0.000469689	0.0377484	ENSG00000172965	541471
2126	A_19_P00321658	0.657482	0.000480949	0.0382817	ENSG00000214145	NA
4529	A_19_P00331808	0.587236	0.00049668	0.0389776	NA	NA
907	A_19_P00318152	0.471486	0.00050103	0.0389776	ENSG00000174365	128439
6952	A_19_P00808628	0.655284	0.000514348	0.0389776	NA	NA
4073	A_19_P00329656	0.721719	0.000514758	0.0389776	NA	NA
3760	A_19_P00328076	0.748352	0.000516462	0.0389776	NA	NA
983	A_19_P00318399	0.646425	0.000517944	0.0389776	NA	NA
1784	A_19_P00320736	-0.575566	0.000522983	0.0390023	NA	NA
3589	A_19_P00327319	0.537946	0.00053579	0.0396007	NA	NA
34	A_19_P00315558	0.541709	0.000549277	0.0402382	NA	NA
2535	A_19_P00322686	-0.428677	0.000576596	0.0415617	ENSG00000214870	NA
544	A_19_P00317040	-0.591725	0.000577385	0.0415617	ENSG00000236780	644838
4514	A_19_P00331743	0.554513	0.000612037	0.0436762	NA	NA
6284	A_19_P00806072	0.528693	0.000621992	0.0440073	NA	NA
7243	A_19_P00809773	0.571432	0.000636402	0.0446452	NA	NA
3557	A_19_P00327180	0.587086	0.000651459	0.0452936	NA	NA
4489	A_19_P00331621	0.404625	0.00065826	0.0452936	NA	NA
2054	A_19_P00321475	0.746365	0.000665862	0.0452936	NA	NA
1716	A_19_P00320560	0.449761	0.00067296	0.0452936	NA	NA
5349	A_19_P00802550	0.412241	0.000673002	0.0452936	NA	NA
4067	A_19_P00329606	-0.658852	0.000686542	0.0457146	ENSG00000177425	5074
3777	A_19_P00328159	0.52283	0.000693767	0.0457146	NA	NA
1638	A_19_P00320330	0.518558	0.000695825	0.0457146	ENSG00000249859	NA
2093	A_19_P00321585	-0.547986	0.000706832	0.0460721	NA	NA
4297	A_19_P00330726	-0.478838	0.000715246	0.046138	NA	NA
3244	A_19_P00325660	-0.529108	0.000718991	0.046138	ENSG00000196295	NA
5447	A_19_P00802906	-0.707329	0.000740956	0.0464789	NA	NA
4977	A_19_P00801165	0.511962	0.000743501	0.0464789	ENSG00000260193	NA
6714	A_19_P00807743	-0.508105	0.000746047	0.0464789	ENSG00000251095	NA
1126	A_19_P00318813	0.490321	0.000746762	0.0464789	ENSG00000262188	101928738
3726	A_19_P00327941	0.575346	0.000756351	0.0467157	NA	NA
374	A_19_P00316554	0.456626	0.000761853	0.0467157	NA	NA
4564	A_19_P00332005	0.603638	0.000784007	0.0473212	NA	NA
1301	A_19_P00319311	-0.767028	0.000786441	0.0473212	NA	NA
5781	A_19_P00804127	0.539303	0.000788878	0.0473212	NA	NA
1719	A_19_P00320570	0.445681	0.000802984	0.0475983	ENSG00000249738	285626
4190	A_19_P00330196	0.536957	0.000808928	0.0475983	NA	NA
1762	A_19_P00320692	0.689643	0.000810747	0.0475983	ENSG00000227036	400619
3897	A_19_P00328767	0.642832	0.000816705	0.0476105	NA	NA
4020	A_19_P00329361	0.614604	0.000828029	0.0479297	NA	NA
7185	A_19_P00809540	0.574291	0.000846396	0.0479297	NA	NA
3148	A_19_P00325146	0.617992	0.00084709	0.0479297	NA	NA
1563	A_19_P00320120	0.438627	0.000847157	0.0479297	ENSG00000253352	NA
4550	A_19_P00331911	-0.819959	0.000851131	0.0479297	NA	NA
2695	A_19_P00323028	-0.437116	0.000858577	0.0480223	ENSG00000224078	NA

## Sheet: mRNA (S3)
Sample	R-SVM	RF	NB	L-SVM	COX	LDA	LR
D09	1	1	1	1	1	1	1
A64	1	1	1	1	1	1	1
C38	1	1	1	1	1	1	1
C25	1	1	1	1	1	0	1
D19	1	1	1	1	0	1	1
C32	1	1	0	1	1	1	1
D08	1	1	1	1	1	1	1
RP2A	1	1	1	1	1	1	0
S31A	1	1	1	0	1	0	0
C40	1	1	1	1	1	1	1
C36	1	1	1	1	0	0	1
C48	1	1	0	1	1	0	1
S9A	1	1	1	1	1	1	1
D21	1	1	1	1	1	1	1
D13	1	1	1	1	1	1	1
C19	1	1	1	1	1	1	1
C31	1	1	1	1	0	0	1
C17	1	1	1	1	1	1	1
D16	1	1	1	1	0	1	1
A30	1	1	1	1	1	1	1
D15	1	1	1	1	1	1	1
A40	1	1	1	1	1	1	1
RP14A(D11)	1	1	1	1	1	1	1
C27	0	1	1	0	1	0	0
D04	1	1	1	1	1	1	1
A02	1	1	1	1	1	1	1
C24	1	1	1	1	1	1	1
C44	1	0	1	1	1	1	1
D07	1	1	1	1	1	1	1
C18	1	1	1	1	1	1	1
C29	1	1	1	1	1	1	1
7A	1	1	1	1	1	1	1
C35	1	1	1	1	1	0	1
C30	1	1	1	1	1	1	1
C33	1	1	1	1	1	1	1
RP3A	0	1	0	1	1	1	1
A50	1	1	1	1	1	1	1
C28	1	1	1	1	1	1	1
D02	1	0	1	1	1	1	1
RP4A(ny)	1	1	0	1	1	1	0
B03	1	1	1	1	1	1	1
M37a	1	1	1	1	1	1	1
C39	1	1	1	1	1	1	1
C37	1	1	1	1	1	1	1
C22	0	0	0	1	1	1	1
A21	1	1	1	1	1	1	1
A13	1	1	1	1	1	1	1
C42	1	1	1	1	1	1	1
RP11A	1	1	1	1	1	1	1
RP10A	1	1	1	1	1	1	1
RP5A	0	1	1	1	1	1	1
27A	1	1	1	1	1	1	1
33A	1	1	1	1	1	1	1
A14	1	0	0	1	0	0	0
RP7A	1	1	1	1	1	1	1
D12	0	0	1	0	1	1	0
RP6A	1	1	1	1	1	1	1
RP1A	0	1	1	1	1	1	1
A08	1	1	1	1	1	1	1
B06	1	1	1	1	1	1	1
A06	1	1	1	0	1	1	1
A04	1	1	1	1	1	1	1
A12	1	1	1	1	1	1	1
A03	1	1	1	1	1	1	1
A38	1	1	1	0	1	1	0
D18	1	1	1	1	0	1	1
B02	1	1	1	1	1	1	1
A26	1	1	1	1	1	1	1
D05	1	1	1	1	0	1	1
A19	1	1	1	1	1	1	1
D17	1	1	1	1	1	1	1
A25	1	1	1	0	1	1	1
A55	1	1	1	1	1	1	1
D20	1	1	1	1	1	1	1
A44	0	0	1	0	1	1	1
A49	0	0	0	1	1	1	1
A48	1	1	1	1	1	1	1
A28	1	1	1	1	1	1	1
B04	1	1	1	1	0	1	0
A17	1	1	1	1	1	1	1
N09	0	0	0	0	1	0	1
K08	0	0	0	1	1	1	1
K64	1	1	1	1	0	1	1
M38	0	0	0	0	1	0	0
M25	1	1	1	1	1	0	1
N19	1	0	0	1	1	1	1
M32	0	0	0	0	1	0	0
N08	1	1	1	1	1	1	1
RP2B	1	0	1	0	1	1	1
S31Bny	1	0	1	0	1	1	0
K04	1	1	1	1	1	1	1
M40	1	1	1	1	0	1	1
M36	1	1	1	0	0	0	1
K12	0	0	0	0	1	1	1
M48	0	0	0	0	1	0	1
K03	1	1	1	1	0	1	1
S9B	1	1	1	1	1	1	1
K38	1	1	1	1	1	1	0
N21	1	1	1	1	1	1	1
K01	1	1	0	1	1	0	1
K33(M31ny)	0	0	0	0	0	1	1
M53(M17ny)	1	1	1	1	1	1	1
K56(N16ny)	1	1	1	1	1	1	1
K30	1	0	0	0	1	0	1
K51(N15ny)	0	0	1	0	1	1	1
K40	0	0	0	0	1	0	1
RP14B(nyN11)	1	1	1	1	1	1	1
M27	1	1	1	1	1	0	1
K29(N04ny)	1	1	1	1	1	1	1
K02	1	1	1	1	1	1	1
M24	1	1	1	1	1	1	1
M44	0	0	1	0	1	0	1
N07	1	1	1	1	1	0	1
M18	1	1	1	0	0	1	1
M29	1	1	1	1	1	1	1
7B	1	1	1	0	1	1	1
M35ny(L08)	1	1	1	1	1	1	1
M33	0	0	0	1	1	1	1
RP3B	0	0	0	1	0	0	0
K34(K50ny)	1	1	1	1	1	1	1
M28	0	0	1	0	1	0	0
N02	0	0	0	0	1	0	1
RP4B	0	0	0	1	0	1	1
L03	1	1	1	1	0	1	1
M37b(K36)	1	0	1	1	1	1	1
M39	1	1	1	1	1	1	1
M22	0	0	0	1	1	1	1
K21	1	1	1	1	1	1	1
K13	1	0	1	1	0	1	1
M42	0	0	0	0	1	0	0
RP11B	0	0	0	0	1	0	0
RP10B	1	0	1	0	0	1	1
RP5B	0	0	1	0	0	0	0
27Bny(N14)	1	1	1	1	1	1	1
K48	1	1	1	0	1	1	1
33B	0	0	0	0	1	0	0
K14	1	1	1	1	1	1	1
K28	1	1	1	1	1	1	1
RP7B	1	1	1	1	0	1	1
N12	1	1	1	1	1	1	1
RP6B	1	1	1	1	1	1	1
RP1B	0	0	0	0	1	0	1
L06	0	0	0	1	1	0	1
K06	1	1	1	1	1	1	1
K52(N13ny)	1	1	1	1	1	1	1
K41(N18ny)	1	1	1	1	0	1	1
L02	1	1	1	1	1	1	1
K26	0	1	1	0	0	0	0
N05	1	1	1	1	1	1	1
K19	0	1	0	1	1	0	1
N17	0	0	0	1	0	0	0
K25	1	1	1	1	1	1	1
M30ny(M58)	1	1	1	1	1	1	1
K55	1	1	1	1	1	1	1
K18(N20ny)	1	1	1	1	1	1	1
M37ny(L07)	1	1	1	1	0	1	1
K44	0	0	0	0	1	1	1
K49	1	0	0	1	1	1	1
L04	1	1	1	1	1	1	0
K17	1	1	1	1	1	1	1

## Sheet: lncRNA (S4)
Sample	R-SVM	RF	NB	L-SVM	COX	LDA	LR
D09	1	1	1	1	1	1	1
A64	1	1	1	1	1	1	1
C38	1	1	1	1	1	1	1
C25	1	1	1	1	1	1	1
D19	1	1	1	1	1	1	1
C32	1	1	1	1	1	1	1
D08	1	1	1	1	1	1	1
RP2A	1	1	1	1	1	1	1
S31A	1	1	1	1	1	0	1
C40	1	1	1	1	1	1	1
C36	1	1	1	1	1	1	1
C48	0	1	0	1	1	1	1
S9A	1	1	1	1	1	1	1
D21	1	1	1	1	1	1	1
D13	1	1	1	1	1	1	1
C19	1	1	1	1	1	1	1
C31	1	1	1	1	1	1	1
C17	1	1	1	1	1	1	0
D16	1	1	1	1	1	1	1
A30	0	1	1	0	1	1	1
D15	1	1	1	1	1	1	1
A40	1	1	1	1	1	1	1
RP14A(D11)	1	1	1	1	1	1	1
C27	0	0	1	0	0	0	0
D04	1	1	1	1	1	1	1
A02	1	1	1	1	1	1	1
C24	1	1	1	1	1	1	1
C44	0	0	0	0	0	0	1
D07	1	1	1	1	1	1	1
C18	1	1	1	1	1	1	1
C29	1	1	1	1	1	1	1
7A	1	1	1	1	1	1	1
C35	1	1	1	1	1	1	1
C30	1	1	1	1	1	1	1
C33	1	1	1	1	1	1	1
RP3A	0	0	0	0	0	0	0
A50	1	1	1	1	1	1	1
C28	1	1	1	1	1	1	1
D02	1	1	1	1	1	1	1
RP4A(ny)	1	1	1	1	1	1	1
B03	1	1	1	0	1	1	1
M37a	1	1	1	1	1	1	1
C39	1	1	1	1	1	1	1
C37	1	1	1	1	1	1	1
C22	1	1	1	1	1	1	1
A21	1	1	1	1	1	1	1
A13	1	1	1	1	1	1	1
C42	1	1	1	1	1	1	1
RP11A	1	1	1	1	1	1	1
RP10A	1	1	1	1	1	1	1
RP5A	0	0	0	0	0	0	1
27A	1	1	1	1	1	1	1
33A	1	1	1	1	1	1	1
A14	1	1	1	1	1	1	1
RP7A	1	1	1	1	1	1	1
D12	0	0	0	0	0	0	0
RP6A	1	0	0	0	0	0	0
RP1A	1	1	1	1	1	1	1
A08	1	1	1	1	1	1	1
B06	1	1	1	1	1	1	1
A06	1	0	1	1	1	0	0
A04	1	1	1	1	1	1	1
A12	1	1	1	1	1	1	1
A03	1	1	1	1	1	1	1
A38	1	1	1	1	1	1	1
D18	1	1	1	1	1	1	1
B02	1	1	1	1	1	1	1
A26	1	1	1	1	1	1	1
D05	1	1	1	1	1	1	1
A19	1	1	1	1	1	1	1
D17	1	1	1	1	1	1	1
A25	1	1	1	1	1	1	1
A55	1	1	1	1	1	1	1
D20	1	1	1	1	1	1	1
A44	1	0	1	1	1	1	1
A49	1	1	0	1	0	1	1
A48	1	1	1	1	1	1	0
A28	1	1	1	1	1	1	1
B04	0	1	1	1	1	1	1
A17	1	1	1	1	1	1	1
N09	1	0	0	0	0	0	0
K08	1	1	1	1	1	1	1
K64	1	1	1	1	1	0	0
M38	0	0	0	0	0	0	0
M25	1	1	1	1	1	1	1
N19	0	0	0	0	0	0	1
M32	0	0	0	0	0	0	0
N08	1	1	1	1	1	1	1
RP2B	1	1	1	0	1	1	1
S31Bny	0	0	0	1	1	0	1
K04	1	1	1	1	1	1	1
M40	1	1	1	1	1	1	1
M36	0	0	1	0	0	0	1
K12	0	0	0	0	0	0	0
M48	0	0	0	0	0	0	0
K03	1	1	1	1	1	1	1
S9B	0	1	0	0	1	0	1
K38	0	1	1	1	1	1	1
N21	1	1	1	1	1	1	1
K01	1	1	1	0	0	0	0
K33(M31ny)	0	0	0	0	1	0	0
M53(M17ny)	1	1	0	0	1	0	1
K56(N16ny)	0	0	1	1	0	1	1
K30	0	0	0	0	0	0	0
K51(N15ny)	0	1	1	0	1	0	1
K40	0	0	1	0	1	1	0
RP14B(nyN11)	1	1	0	1	0	0	1
M27	0	1	1	1	1	0	0
K29(N04ny)	1	1	1	1	1	1	1
K02	1	1	1	1	1	1	1
M24	1	0	0	0	0	0	0
M44	0	0	0	0	0	0	0
N07	1	1	1	1	1	1	1
M18	0	0	0	0	0	0	0
M29	1	0	1	1	1	1	1
7B	0	0	1	0	1	0	0
M35ny(L08)	0	0	1	1	1	1	1
M33	0	0	0	1	0	0	0
RP3B	0	0	0	0	0	0	0
K34(K50ny)	1	1	1	1	1	1	1
M28	0	0	1	0	1	0	0
N02	1	1	1	1	0	0	0
RP4B	0	0	1	0	1	0	0
L03	1	1	1	1	1	1	1
M37b(K36)	1	1	0	0	0	0	0
M39	1	0	0	0	0	0	0
M22	0	0	0	0	0	0	0
K21	1	1	1	1	1	1	1
K13	0	0	0	0	0	0	0
M42	0	0	0	0	0	0	0
RP11B	0	0	0	0	0	0	0
RP10B	0	0	1	0	0	1	0
RP5B	0	0	0	0	0	0	0
27Bny(N14)	1	1	1	1	1	1	1
K48	0	0	1	0	0	0	0
33B	0	0	0	0	0	0	0
K14	0	0	1	1	1	0	0
K28	0	0	0	1	1	1	1
RP7B	0	1	0	0	1	0	1
N12	1	1	1	1	1	1	1
RP6B	1	1	1	1	1	1	0
RP1B	0	0	0	0	0	0	0
L06	0	0	1	0	1	0	0
K06	1	1	1	1	1	1	1
K52(N13ny)	1	1	1	1	1	0	0
K41(N18ny)	1	1	1	1	1	0	1
L02	0	0	1	0	1	0	0
K26	0	0	1	0	0	1	0
N05	0	1	0	0	1	0	0
K19	1	1	1	1	1	1	1
N17	0	0	1	1	0	1	1
K25	1	1	1	1	1	1	1
M30ny(M58)	1	1	1	1	1	1	1
K55	1	1	1	1	1	1	1
K18(N20ny)	1	1	1	1	1	0	1
M37ny(L07)	1	1	1	1	1	0	1
K44	0	0	0	0	1	0	0
K49	1	0	1	1	1	1	1
L04	1	0	1	1	1	1	1
K17	0	0	1	0	1	1	0

## Sheet: Both sorted by lncRNA (S5)
Sample	R-SVM	RF	NB	L-SVM	COX	LDA	LR	lncRNA correct votes	R-SVM	RF	NB	L-SVM	COX	LDA	LR	mRNA correct votes
D09	1	1	1	1	1	1	1	7	1	1	1	1	1	1	1	7
A64	1	1	1	1	1	1	1	7	1	1	1	1	1	1	1	7
C38	1	1	1	1	1	1	1	7	1	1	1	1	1	1	1	7
C25	1	1	1	1	1	1	1	7	1	1	1	1	1	0	1	6
D19	1	1	1	1	1	1	1	7	1	1	1	1	0	1	1	6
C32	1	1	1	1	1	1	1	7	1	1	0	1	1	1	1	6
D08	1	1	1	1	1	1	1	7	1	1	1	1	1	1	1	7
RP2A	1	1	1	1	1	1	1	7	1	1	1	1	1	1	0	6
C40	1	1	1	1	1	1	1	7	1	1	1	1	1	1	1	7
C36	1	1	1	1	1	1	1	7	1	1	1	1	0	0	1	5
S9A	1	1	1	1	1	1	1	7	1	1	1	1	1	1	1	7
D21	1	1	1	1	1	1	1	7	1	1	1	1	1	1	1	7
D13	1	1	1	1	1	1	1	7	1	1	1	1	1	1	1	7
C19	1	1	1	1	1	1	1	7	1	1	1	1	1	1	1	7
C31	1	1	1	1	1	1	1	7	1	1	1	1	0	0	1	5
D16	1	1	1	1	1	1	1	7	1	1	1	1	0	1	1	6
D15	1	1	1	1	1	1	1	7	1	1	1	1	1	1	1	7
A40	1	1	1	1	1	1	1	7	1	1	1	1	1	1	1	7
RP14A(D11)	1	1	1	1	1	1	1	7	1	1	1	1	1	1	1	7
D04	1	1	1	1	1	1	1	7	1	1	1	1	1	1	1	7
A02	1	1	1	1	1	1	1	7	1	1	1	1	1	1	1	7
C24	1	1	1	1	1	1	1	7	1	1	1	1	1	1	1	7
D07	1	1	1	1	1	1	1	7	1	1	1	1	1	1	1	7
C18	1	1	1	1	1	1	1	7	1	1	1	1	1	1	1	7
C29	1	1	1	1	1	1	1	7	1	1	1	1	1	1	1	7
7A	1	1	1	1	1	1	1	7	1	1	1	1	1	1	1	7
C35	1	1	1	1	1	1	1	7	1	1	1	1	1	0	1	6
C30	1	1	1	1	1	1	1	7	1	1	1	1	1	1	1	7
C33	1	1	1	1	1	1	1	7	1	1	1	1	1	1	1	7
A50	1	1	1	1	1	1	1	7	1	1	1	1	1	1	1	7
C28	1	1	1	1	1	1	1	7	1	1	1	1	1	1	1	7
D02	1	1	1	1	1	1	1	7	1	0	1	1	1	1	1	6
RP4A(ny)	1	1	1	1	1	1	1	7	1	1	0	1	1	1	0	5
M37a	1	1	1	1	1	1	1	7	1	1	1	1	1	1	1	7
C39	1	1	1	1	1	1	1	7	1	1	1	1	1	1	1	7
C37	1	1	1	1	1	1	1	7	1	1	1	1	1	1	1	7
C22	1	1	1	1	1	1	1	7	0	0	0	1	1	1	1	4
A21	1	1	1	1	1	1	1	7	1	1	1	1	1	1	1	7
A13	1	1	1	1	1	1	1	7	1	1	1	1	1	1	1	7
C42	1	1	1	1	1	1	1	7	1	1	1	1	1	1	1	7
RP11A	1	1	1	1	1	1	1	7	1	1	1	1	1	1	1	7
RP10A	1	1	1	1	1	1	1	7	1	1	1	1	1	1	1	7
27A	1	1	1	1	1	1	1	7	1	1	1	1	1	1	1	7
33A	1	1	1	1	1	1	1	7	1	1	1	1	1	1	1	7
A14	1	1	1	1	1	1	1	7	1	0	0	1	0	0	0	2
RP7A	1	1	1	1	1	1	1	7	1	1	1	1	1	1	1	7
RP1A	1	1	1	1	1	1	1	7	0	1	1	1	1	1	1	6
A08	1	1	1	1	1	1	1	7	1	1	1	1	1	1	1	7
B06	1	1	1	1	1	1	1	7	1	1	1	1	1	1	1	7
A04	1	1	1	1	1	1	1	7	1	1	1	1	1	1	1	7
A12	1	1	1	1	1	1	1	7	1	1	1	1	1	1	1	7
A03	1	1	1	1	1	1	1	7	1	1	1	1	1	1	1	7
A38	1	1	1	1	1	1	1	7	1	1	1	0	1	1	0	5
D18	1	1	1	1	1	1	1	7	1	1	1	1	0	1	1	6
B02	1	1	1	1	1	1	1	7	1	1	1	1	1	1	1	7
A26	1	1	1	1	1	1	1	7	1	1	1	1	1	1	1	7
D05	1	1	1	1	1	1	1	7	1	1	1	1	0	1	1	6
A19	1	1	1	1	1	1	1	7	1	1	1	1	1	1	1	7
D17	1	1	1	1	1	1	1	7	1	1	1	1	1	1	1	7
A25	1	1	1	1	1	1	1	7	1	1	1	0	1	1	1	6
A55	1	1	1	1	1	1	1	7	1	1	1	1	1	1	1	7
D20	1	1	1	1	1	1	1	7	1	1	1	1	1	1	1	7
A28	1	1	1	1	1	1	1	7	1	1	1	1	1	1	1	7
A17	1	1	1	1	1	1	1	7	1	1	1	1	1	1	1	7
S31A	1	1	1	1	1	0	1	6	1	1	1	0	1	0	0	4
C17	1	1	1	1	1	1	0	6	1	1	1	1	1	1	1	7
B03	1	1	1	0	1	1	1	6	1	1	1	1	1	1	1	7
A44	1	0	1	1	1	1	1	6	0	0	1	0	1	1	1	4
A48	1	1	1	1	1	1	0	6	1	1	1	1	1	1	1	7
B04	0	1	1	1	1	1	1	6	1	1	1	1	0	1	0	5
C48	0	1	0	1	1	1	1	5	1	1	0	1	1	0	1	5
A30	0	1	1	0	1	1	1	5	1	1	1	1	1	1	1	7
A49	1	1	0	1	0	1	1	5	0	0	0	1	1	1	1	4
A06	1	0	1	1	1	0	0	4	1	1	1	0	1	1	1	6
C27	0	0	1	0	0	0	0	1	0	1	1	0	1	0	0	3
C44	0	0	0	0	0	0	1	1	1	0	1	1	1	1	1	6
RP5A	0	0	0	0	0	0	1	1	0	1	1	1	1	1	1	6
RP6A	1	0	0	0	0	0	0	1	1	1	1	1	1	1	1	7
RP3A	0	0	0	0	0	0	0	0	0	1	0	1	1	1	1	5
D12	0	0	0	0	0	0	0	0	0	0	1	0	1	1	0	3
sample	R-SVM	RF	NB	L-SVM	COX	LDA	LR	lncRNA correct votes	R-SVM	RF	NB	L-SVM	COX	LDA	LR	mRNA correct votes
M38	0	0	0	0	0	0	0	7	0	0	0	0	1	0	0	6
M32	0	0	0	0	0	0	0	7	0	0	0	0	1	0	0	6
K12	0	0	0	0	0	0	0	7	0	0	0	0	1	1	1	4
M48	0	0	0	0	0	0	0	7	0	0	0	0	1	0	1	5
K30	0	0	0	0	0	0	0	7	1	0	0	0	1	0	1	4
M44	0	0	0	0	0	0	0	7	0	0	1	0	1	0	1	4
M18	0	0	0	0	0	0	0	7	1	1	1	0	0	1	1	2
RP3B	0	0	0	0	0	0	0	7	0	0	0	1	0	0	0	6
M22	0	0	0	0	0	0	0	7	0	0	0	1	1	1	1	3
K13	0	0	0	0	0	0	0	7	1	0	1	1	0	1	1	2
M42	0	0	0	0	0	0	0	7	0	0	0	0	1	0	0	6
RP11B	0	0	0	0	0	0	0	7	0	0	0	0	1	0	0	6
RP5B	0	0	0	0	0	0	0	7	0	0	1	0	0	0	0	6
33B	0	0	0	0	0	0	0	7	0	0	0	0	1	0	0	6
RP1B	0	0	0	0	0	0	0	7	0	0	0	0	1	0	1	5
N09	1	0	0	0	0	0	0	6	0	0	0	0	1	0	1	5
N19	0	0	0	0	0	0	1	6	1	0	0	1	1	1	1	2
K33(M31ny)	0	0	0	0	1	0	0	6	0	0	0	0	0	1	1	5
M24	1	0	0	0	0	0	0	6	1	1	1	1	1	1	1	0
M33	0	0	0	1	0	0	0	6	0	0	0	1	1	1	1	3
M39	1	0	0	0	0	0	0	6	1	1	1	1	1	1	1	0
K48	0	0	1	0	0	0	0	6	1	1	1	0	1	1	1	1
K44	0	0	0	0	1	0	0	6	0	0	0	0	1	1	1	4
M36	0	0	1	0	0	0	1	5	1	1	1	0	0	0	1	3
7B	0	0	1	0	1	0	0	5	1	1	1	0	1	1	1	1
M28	0	0	1	0	1	0	0	5	0	0	1	0	1	0	0	5
RP4B	0	0	1	0	1	0	0	5	0	0	0	1	0	1	1	4
M37b(K36)	1	1	0	0	0	0	0	5	1	0	1	1	1	1	1	1
RP10B	0	0	1	0	0	1	0	5	1	0	1	0	0	1	1	3
L06	0	0	1	0	1	0	0	5	0	0	0	1	1	0	1	4
L02	0	0	1	0	1	0	0	5	1	1	1	1	1	1	1	0
K26	0	0	1	0	0	1	0	5	0	1	1	0	0	0	0	5
N05	0	1	0	0	1	0	0	5	1	1	1	1	1	1	1	0
S31Bny	0	0	0	1	1	0	1	4	1	0	1	0	1	1	0	3
S9B	0	1	0	0	1	0	1	4	1	1	1	1	1	1	1	0
K01	1	1	1	0	0	0	0	4	1	1	0	1	1	0	1	2
K40	0	0	1	0	1	1	0	4	0	0	0	0	1	0	1	5
K14	0	0	1	1	1	0	0	4	1	1	1	1	1	1	1	0
RP7B	0	1	0	0	1	0	1	4	1	1	1	1	0	1	1	1
K17	0	0	1	0	1	1	0	4	1	1	1	1	1	1	1	0
M53(M17ny)	1	1	0	0	1	0	1	3	1	1	1	1	1	1	1	0
K56(N16ny)	0	0	1	1	0	1	1	3	1	1	1	1	1	1	1	0
K51(N15ny)	0	1	1	0	1	0	1	3	0	0	1	0	1	1	1	3
RP14B(nyN11)	1	1	0	1	0	0	1	3	1	1	1	1	1	1	1	0
M27	0	1	1	1	1	0	0	3	1	1	1	1	1	0	1	1
N02	1	1	1	1	0	0	0	3	0	0	0	0	1	0	1	5
K28	0	0	0	1	1	1	1	3	1	1	1	1	1	1	1	0
N17	0	0	1	1	0	1	1	3	0	0	0	1	0	0	0	6
K64	1	1	1	1	1	0	0	2	1	1	1	1	0	1	1	1
M35ny(L08)	0	0	1	1	1	1	1	2	1	1	1	1	1	1	1	0
K52(N13ny)	1	1	1	1	1	0	0	2	1	1	1	1	1	1	1	0
RP2B	1	1	1	0	1	1	1	1	1	0	1	0	1	1	1	2
K38	0	1	1	1	1	1	1	1	1	1	1	1	1	1	0	1
M29	1	0	1	1	1	1	1	1	1	1	1	1	1	1	1	0
RP6B	1	1	1	1	1	1	0	1	1	1	1	1	1	1	1	0
K41(N18ny)	1	1	1	1	1	0	1	1	1	1	1	1	0	1	1	1
K18(N20ny)	1	1	1	1	1	0	1	1	1	1	1	1	1	1	1	0
M37ny(L07)	1	1	1	1	1	0	1	1	1	1	1	1	0	1	1	1
K49	1	0	1	1	1	1	1	1	1	0	0	1	1	1	1	2
L04	1	0	1	1	1	1	1	1	1	1	1	1	1	1	0	1
K08	1	1	1	1	1	1	1	0	0	0	0	1	1	1	1	3
M25	1	1	1	1	1	1	1	0	1	1	1	1	1	0	1	1
N08	1	1	1	1	1	1	1	0	1	1	1	1	1	1	1	0
K04	1	1	1	1	1	1	1	0	1	1	1	1	1	1	1	0
M40	1	1	1	1	1	1	1	0	1	1	1	1	0	1	1	1
K03	1	1	1	1	1	1	1	0	1	1	1	1	0	1	1	1
N21	1	1	1	1	1	1	1	0	1	1	1	1	1	1	1	0
K29(N04ny)	1	1	1	1	1	1	1	0	1	1	1	1	1	1	1	0
K02	1	1	1	1	1	1	1	0	1	1	1	1	1	1	1	0
N07	1	1	1	1	1	1	1	0	1	1	1	1	1	0	1	1
K34(K50ny)	1	1	1	1	1	1	1	0	1	1	1	1	1	1	1	0
L03	1	1	1	1	1	1	1	0	1	1	1	1	0	1	1	1
K21	1	1	1	1	1	1	1	0	1	1	1	1	1	1	1	0
27Bny(N14)	1	1	1	1	1	1	1	0	1	1	1	1	1	1	1	0
N12	1	1	1	1	1	1	1	0	1	1	1	1	1	1	1	0
K06	1	1	1	1	1	1	1	0	1	1	1	1	1	1	1	0
K19	1	1	1	1	1	1	1	0	0	1	0	1	1	0	1	3
K25	1	1	1	1	1	1	1	0	1	1	1	1	1	1	1	0
M30ny(M58)	1	1	1	1	1	1	1	0	1	1	1	1	1	1	1	0
K55	1	1	1	1	1	1	1	0	1	1	1	1	1	1	1	0

## Sheet: Both sorted by mRNA (S6)
Sample	R-SVM	RF	NB	L-SVM	COX	LDA	LR	lncRNA correct votes	R-SVM	RF	NB	L-SVM	COX	LDA	LR	mRNA correct votes
D09	1	1	1	1	1	1	1	7	1	1	1	1	1	1	1	7
A64	1	1	1	1	1	1	1	7	1	1	1	1	1	1	1	7
C38	1	1	1	1	1	1	1	7	1	1	1	1	1	1	1	7
D08	1	1	1	1	1	1	1	7	1	1	1	1	1	1	1	7
C40	1	1	1	1	1	1	1	7	1	1	1	1	1	1	1	7
S9A	1	1	1	1	1	1	1	7	1	1	1	1	1	1	1	7
D21	1	1	1	1	1	1	1	7	1	1	1	1	1	1	1	7
D13	1	1	1	1	1	1	1	7	1	1	1	1	1	1	1	7
C19	1	1	1	1	1	1	1	7	1	1	1	1	1	1	1	7
D15	1	1	1	1	1	1	1	7	1	1	1	1	1	1	1	7
A40	1	1	1	1	1	1	1	7	1	1	1	1	1	1	1	7
RP14A(D11)	1	1	1	1	1	1	1	7	1	1	1	1	1	1	1	7
D04	1	1	1	1	1	1	1	7	1	1	1	1	1	1	1	7
A02	1	1	1	1	1	1	1	7	1	1	1	1	1	1	1	7
C24	1	1	1	1	1	1	1	7	1	1	1	1	1	1	1	7
D07	1	1	1	1	1	1	1	7	1	1	1	1	1	1	1	7
C18	1	1	1	1	1	1	1	7	1	1	1	1	1	1	1	7
C29	1	1	1	1	1	1	1	7	1	1	1	1	1	1	1	7
7A	1	1	1	1	1	1	1	7	1	1	1	1	1	1	1	7
C30	1	1	1	1	1	1	1	7	1	1	1	1	1	1	1	7
C33	1	1	1	1	1	1	1	7	1	1	1	1	1	1	1	7
A50	1	1	1	1	1	1	1	7	1	1	1	1	1	1	1	7
C28	1	1	1	1	1	1	1	7	1	1	1	1	1	1	1	7
M37a	1	1	1	1	1	1	1	7	1	1	1	1	1	1	1	7
C39	1	1	1	1	1	1	1	7	1	1	1	1	1	1	1	7
C37	1	1	1	1	1	1	1	7	1	1	1	1	1	1	1	7
A21	1	1	1	1	1	1	1	7	1	1	1	1	1	1	1	7
A13	1	1	1	1	1	1	1	7	1	1	1	1	1	1	1	7
C42	1	1	1	1	1	1	1	7	1	1	1	1	1	1	1	7
RP11A	1	1	1	1	1	1	1	7	1	1	1	1	1	1	1	7
RP10A	1	1	1	1	1	1	1	7	1	1	1	1	1	1	1	7
27A	1	1	1	1	1	1	1	7	1	1	1	1	1	1	1	7
33A	1	1	1	1	1	1	1	7	1	1	1	1	1	1	1	7
RP7A	1	1	1	1	1	1	1	7	1	1	1	1	1	1	1	7
A08	1	1	1	1	1	1	1	7	1	1	1	1	1	1	1	7
B06	1	1	1	1	1	1	1	7	1	1	1	1	1	1	1	7
A04	1	1	1	1	1	1	1	7	1	1	1	1	1	1	1	7
A12	1	1	1	1	1	1	1	7	1	1	1	1	1	1	1	7
A03	1	1	1	1	1	1	1	7	1	1	1	1	1	1	1	7
B02	1	1	1	1	1	1	1	7	1	1	1	1	1	1	1	7
A26	1	1	1	1	1	1	1	7	1	1	1	1	1	1	1	7
A19	1	1	1	1	1	1	1	7	1	1	1	1	1	1	1	7
D17	1	1	1	1	1	1	1	7	1	1	1	1	1	1	1	7
A55	1	1	1	1	1	1	1	7	1	1	1	1	1	1	1	7
D20	1	1	1	1	1	1	1	7	1	1	1	1	1	1	1	7
A28	1	1	1	1	1	1	1	7	1	1	1	1	1	1	1	7
A17	1	1	1	1	1	1	1	7	1	1	1	1	1	1	1	7
C17	1	1	1	1	1	1	0	6	1	1	1	1	1	1	1	7
B03	1	1	1	0	1	1	1	6	1	1	1	1	1	1	1	7
A48	1	1	1	1	1	1	0	6	1	1	1	1	1	1	1	7
A30	0	1	1	0	1	1	1	5	1	1	1	1	1	1	1	7
RP6A	1	0	0	0	0	0	0	1	1	1	1	1	1	1	1	7
C25	1	1	1	1	1	1	1	7	1	1	1	1	1	0	1	6
D19	1	1	1	1	1	1	1	7	1	1	1	1	0	1	1	6
C32	1	1	1	1	1	1	1	7	1	1	0	1	1	1	1	6
RP2A	1	1	1	1	1	1	1	7	1	1	1	1	1	1	0	6
D16	1	1	1	1	1	1	1	7	1	1	1	1	0	1	1	6
C35	1	1	1	1	1	1	1	7	1	1	1	1	1	0	1	6
D02	1	1	1	1	1	1	1	7	1	0	1	1	1	1	1	6
RP1A	1	1	1	1	1	1	1	7	0	1	1	1	1	1	1	6
D18	1	1	1	1	1	1	1	7	1	1	1	1	0	1	1	6
D05	1	1	1	1	1	1	1	7	1	1	1	1	0	1	1	6
A25	1	1	1	1	1	1	1	7	1	1	1	0	1	1	1	6
A06	1	0	1	1	1	0	0	4	1	1	1	0	1	1	1	6
C44	0	0	0	0	0	0	1	1	1	0	1	1	1	1	1	6
RP5A	0	0	0	0	0	0	1	1	0	1	1	1	1	1	1	6
C36	1	1	1	1	1	1	1	7	1	1	1	1	0	0	1	5
C31	1	1	1	1	1	1	1	7	1	1	1	1	0	0	1	5
RP4A(ny)	1	1	1	1	1	1	1	7	1	1	0	1	1	1	0	5
A38	1	1	1	1	1	1	1	7	1	1	1	0	1	1	0	5
B04	0	1	1	1	1	1	1	6	1	1	1	1	0	1	0	5
C48	0	1	0	1	1	1	1	5	1	1	0	1	1	0	1	5
RP3A	0	0	0	0	0	0	0	0	0	1	0	1	1	1	1	5
C22	1	1	1	1	1	1	1	7	0	0	0	1	1	1	1	4
S31A	1	1	1	1	1	0	1	6	1	1	1	0	1	0	0	4
A44	1	0	1	1	1	1	1	6	0	0	1	0	1	1	1	4
A49	1	1	0	1	0	1	1	5	0	0	0	1	1	1	1	4
C27	0	0	1	0	0	0	0	1	0	1	1	0	1	0	0	3
D12	0	0	0	0	0	0	0	0	0	0	1	0	1	1	0	3
A14	1	1	1	1	1	1	1	7	1	0	0	1	0	0	0	2
sample	R-SVM	RF	NB	L-SVM	COX	LDA	LR	lncRNA correct votes	R-SVM	RF	NB	L-SVM	COX	LDA	LR	mRNA correct votes
M38	0	0	0	0	0	0	0	7	0	0	0	0	1	0	0	6
M32	0	0	0	0	0	0	0	7	0	0	0	0	1	0	0	6
RP3B	0	0	0	0	0	0	0	7	0	0	0	1	0	0	0	6
M42	0	0	0	0	0	0	0	7	0	0	0	0	1	0	0	6
RP11B	0	0	0	0	0	0	0	7	0	0	0	0	1	0	0	6
RP5B	0	0	0	0	0	0	0	7	0	0	1	0	0	0	0	6
33B	0	0	0	0	0	0	0	7	0	0	0	0	1	0	0	6
N17	0	0	1	1	0	1	1	3	0	0	0	1	0	0	0	6
M48	0	0	0	0	0	0	0	7	0	0	0	0	1	0	1	5
RP1B	0	0	0	0	0	0	0	7	0	0	0	0	1	0	1	5
N09	1	0	0	0	0	0	0	6	0	0	0	0	1	0	1	5
K33(M31ny)	0	0	0	0	1	0	0	6	0	0	0	0	0	1	1	5
M28	0	0	1	0	1	0	0	5	0	0	1	0	1	0	0	5
K26	0	0	1	0	0	1	0	5	0	1	1	0	0	0	0	5
K40	0	0	1	0	1	1	0	4	0	0	0	0	1	0	1	5
N02	1	1	1	1	0	0	0	3	0	0	0	0	1	0	1	5
K12	0	0	0	0	0	0	0	7	0	0	0	0	1	1	1	4
K30	0	0	0	0	0	0	0	7	1	0	0	0	1	0	1	4
M44	0	0	0	0	0	0	0	7	0	0	1	0	1	0	1	4
K44	0	0	0	0	1	0	0	6	0	0	0	0	1	1	1	4
RP4B	0	0	1	0	1	0	0	5	0	0	0	1	0	1	1	4
L06	0	0	1	0	1	0	0	5	0	0	0	1	1	0	1	4
M22	0	0	0	0	0	0	0	7	0	0	0	1	1	1	1	3
M33	0	0	0	1	0	0	0	6	0	0	0	1	1	1	1	3
M36	0	0	1	0	0	0	1	5	1	1	1	0	0	0	1	3
RP10B	0	0	1	0	0	1	0	5	1	0	1	0	0	1	1	3
S31Bny	0	0	0	1	1	0	1	4	1	0	1	0	1	1	0	3
K51(N15ny)	0	1	1	0	1	0	1	3	0	0	1	0	1	1	1	3
K08	1	1	1	1	1	1	1	0	0	0	0	1	1	1	1	3
K19	1	1	1	1	1	1	1	0	0	1	0	1	1	0	1	3
M18	0	0	0	0	0	0	0	7	1	1	1	0	0	1	1	2
K13	0	0	0	0	0	0	0	7	1	0	1	1	0	1	1	2
N19	0	0	0	0	0	0	1	6	1	0	0	1	1	1	1	2
K01	1	1	1	0	0	0	0	4	1	1	0	1	1	0	1	2
RP2B	1	1	1	0	1	1	1	1	1	0	1	0	1	1	1	2
K49	1	0	1	1	1	1	1	1	1	0	0	1	1	1	1	2
K48	0	0	1	0	0	0	0	6	1	1	1	0	1	1	1	1
7B	0	0	1	0	1	0	0	5	1	1	1	0	1	1	1	1
M37b(K36)	1	1	0	0	0	0	0	5	1	0	1	1	1	1	1	1
RP7B	0	1	0	0	1	0	1	4	1	1	1	1	0	1	1	1
M27	0	1	1	1	1	0	0	3	1	1	1	1	1	0	1	1
K64	1	1	1	1	1	0	0	2	1	1	1	1	0	1	1	1
K38	0	1	1	1	1	1	1	1	1	1	1	1	1	1	0	1
K41(N18ny)	1	1	1	1	1	0	1	1	1	1	1	1	0	1	1	1
M37ny(L07)	1	1	1	1	1	0	1	1	1	1	1	1	0	1	1	1
L04	1	0	1	1	1	1	1	1	1	1	1	1	1	1	0	1
M25	1	1	1	1	1	1	1	0	1	1	1	1	1	0	1	1
M40	1	1	1	1	1	1	1	0	1	1	1	1	0	1	1	1
K03	1	1	1	1	1	1	1	0	1	1	1	1	0	1	1	1
N07	1	1	1	1	1	1	1	0	1	1	1	1	1	0	1	1
L03	1	1	1	1	1	1	1	0	1	1	1	1	0	1	1	1
M24	1	0	0	0	0	0	0	6	1	1	1	1	1	1	1	0
M39	1	0	0	0	0	0	0	6	1	1	1	1	1	1	1	0
L02	0	0	1	0	1	0	0	5	1	1	1	1	1	1	1	0
N05	0	1	0	0	1	0	0	5	1	1	1	1	1	1	1	0
S9B	0	1	0	0	1	0	1	4	1	1	1	1	1	1	1	0
K14	0	0	1	1	1	0	0	4	1	1	1	1	1	1	1	0
K17	0	0	1	0	1	1	0	4	1	1	1	1	1	1	1	0
M53(M17ny)	1	1	0	0	1	0	1	3	1	1	1	1	1	1	1	0
K56(N16ny)	0	0	1	1	0	1	1	3	1	1	1	1	1	1	1	0
RP14B(nyN11)	1	1	0	1	0	0	1	3	1	1	1	1	1	1	1	0
K28	0	0	0	1	1	1	1	3	1	1	1	1	1	1	1	0
M35ny(L08)	0	0	1	1	1	1	1	2	1	1	1	1	1	1	1	0
K52(N13ny)	1	1	1	1	1	0	0	2	1	1	1	1	1	1	1	0
M29	1	0	1	1	1	1	1	1	1	1	1	1	1	1	1	0
RP6B	1	1	1	1	1	1	0	1	1	1	1	1	1	1	1	0
K18(N20ny)	1	1	1	1	1	0	1	1	1	1	1	1	1	1	1	0
N08	1	1	1	1	1	1	1	0	1	1	1	1	1	1	1	0
K04	1	1	1	1	1	1	1	0	1	1	1	1	1	1	1	0
N21	1	1	1	1	1	1	1	0	1	1	1	1	1	1	1	0
K29(N04ny)	1	1	1	1	1	1	1	0	1	1	1	1	1	1	1	0
K02	1	1	1	1	1	1	1	0	1	1	1	1	1	1	1	0
K34(K50ny)	1	1	1	1	1	1	1	0	1	1	1	1	1	1	1	0
K21	1	1	1	1	1	1	1	0	1	1	1	1	1	1	1	0
27Bny(N14)	1	1	1	1	1	1	1	0	1	1	1	1	1	1	1	0
N12	1	1	1	1	1	1	1	0	1	1	1	1	1	1	1	0
K06	1	1	1	1	1	1	1	0	1	1	1	1	1	1	1	0
K25	1	1	1	1	1	1	1	0	1	1	1	1	1	1	1	0
M30ny(M58)	1	1	1	1	1	1	1	0	1	1	1	1	1	1	1	0
K55	1	1	1	1	1	1	1	0	1	1	1	1	1	1	1	0
